# Supplementary material for: Identification of the Ghrelin and Cannabinoid CB2 Receptor Heteromer Functionality and Marked Upregulation in Striatal Neurons from Offspring of Mice under a High-Fat Diet
Source: Int J Mol Sci. 2021 Aug 19;22(16):8928. doi: 10.3390/ijms22168928 (PMC8396234; doi:10.3390/ijms22168928)
Supplement: Supplementary file 1 [file ijms-22-08928-s001.zip]

Archive with 1 entries (1 files):
- ijms-1303008-supplementary.pdf
